# Supplementary material for: Phase-transforming mechanical metamaterials with dynamically controllable shape-locking performance
Source: Natl Sci Rev. 2023 Jul 8;10(9):nwad192. doi: 10.1093/nsr/nwad192 (PMC10411672; doi:10.1093/nsr/nwad192)
Supplement: nwad192_Supplemental_Files [file nwad192_supplemental_files.zip]

Archive with 13 entries (13 files):
- Movie_S1.mp4
- Movie_S10.mp4
- Movie_S11.mp4
- Movie_S12.mp4
- Movie_S2.mp4
- Movie_S3.mp4
- Movie_S4.mp4
- Movie_S5.mp4
- Movie_S6.mp4
- Movie_S7.mp4
- Movie_S8.mp4
- Movie_S9.mp4
- Supplementary data.pdf
